# Supplementary material for: Photodynamic Therapy of Aluminum Phthalocyanine Tetra Sodium 2-Mercaptoacetate Linked to PEGylated Copper–Gold Bimetallic Nanoparticles on Colon Cancer Cells
Source: Int J Mol Sci. 2023 Jan 18;24(3):1902. doi: 10.3390/ijms24031902 (PMC9915188; doi:10.3390/ijms24031902)
Supplement: Supplementary file 1 [file ijms-24-01902-s001.zip]

Archive with 1 entries (1 files):
- ijms-2045015-supplementary.pdf
